# Supplementary material for: High Prevalence of Malaria Parasitemia and Anemia among Hospitalized Children in Rakai, Uganda
Source: PLoS One. 2013 Dec 17;8(12):e82455. doi: 10.1371/journal.pone.0082455 (PMC3866122; doi:10.1371/journal.pone.0082455)
Supplement: Study Approval S1 — (ZIP) [file pone.0082455.s001.zip]

Archive with 1 entries (1 files):
- Study approvals S1.pdf
